# Supplementary material for: Regeneration and Musculature in Halved Cassiopea xamachana Ephyrae
Source: Integr Org Biol. 2025 Jul 26;7(1):obaf030. doi: 10.1093/iob/obaf030 (PMC12344487; doi:10.1093/iob/obaf030)
Supplement: obaf030_Supplemental_Files — D1 Supplementary document includes Table S1 and Figs. S1–S6 as well as a careful account of restoration progression for a single medusa. D2 Supplementary workbook includes the full data collected during the symmetry regain experiment. D3 Supplementary workbook includes closure angle data from the course of the experiment for R based analyses. D4 Supplementary sheet includes statistical comparisons between groups. [file obaf030_supplemental_files.zip]

Archive with 4 entries (4 files):
- D1_Supplementary_info.docx
- D2_Data_workbook.csv
- D3_Data_workbook_2_Closure_angle.csv
- D4_Symmetry_Kruskal_Wallis_Stats.xlsx
