# Supplementary material for: Regeneration and Musculature in Halved Cassiopea xamachana Ephyrae
Source: Integr Org Biol. 2025 Jul 26;7(1):obaf030. doi: 10.1093/iob/obaf030 (PMC12344487; doi:10.1093/iob/obaf030)
Supplement: obaf030_Supplemental_Files — D1 Supplementary document includes Table S1 and Figs. S1–S6 as well as a careful account of restoration progression for a single medusa. D2 Supplementary workbook includes the full data collected during the symmetry regain experiment. D3 Supplementary workbook includes closure angle data from the course of the experiment for R based analyses. D4 Supplementary sheet includes statistical comparisons between groups. [file obaf030_supplemental_files.zip › D2_Data_workbook.csv]

	Cut date	Group type	Group ID	Survive (1=yes, 0=no)	SurviveText	Rhopalia #	Precut health	Precut rhopalia	Precut start OBRA	Precut OBRA	Cut date OBRA	15 day OBR	Starting size	Closure_per_day	Days_to_closure	Cut.radius.d.1	Cut.radius.d.2	Cut.radius.d.3	Cut.radius.d.4	Cut.radius.d.5	Cut.radius.d.6	Cut.radius.d.7	Cut.radius.d.8
c1a	1	experimental	1.experimental	1	1	7	healthy	16	0.04	0.04	0.09	0.36	4.68	50.75	4	203	117	0	25	0	0	0	0
c1b	1	experimental	1.experimental	1	1	9	healthy	16	0.04	0.04	0.1	0.247	4.68	57	3	171	141	96	0	0	0	0	0
c2a	3	experimental	3.experimental	1	1	9	healthy	19	0.1	0.332	0.1	0.332	3.852	100	2	200	87	0	0	0	0	0	0
c2b	3	experimental	3.experimental	1	1	10	healthy	19	0.1	0.332	0.113	0.306	3.852	193	1	193	0	0	0	0	0	0	0
c3a	8	experimental	8.experimental	1	1	8	healthy	15	0.05	0.172	0.198	0.186	3.96	53.25	4	213	143	84	24	0	0	0	0
c4a	15	experimental	15.experimental	1	1	8	healthy	17	0.088	0.241	0.28	0.37	4.31	45	4	180	134	89	67	0	0	0	0
c4b	15	experimental	15.experimental	1	1	8	healthy	17	0.088	0.241	0.185	0.343	4.31	46.25	4	185	124	65	65	0	0	0	0
c5a	29	experimental	29.experimental	1	1	8	healthy	16	0.051	0.183	0.162	0.288	4.59	27.57142857	7	193	160	147	91	77	68	22	0
c5b	29	experimental	29.experimental	1	1	8	healthy	16	0.051	0.183	0.15	0.257	4.59	31.33333333	6	188	170	138	107	52	42	0	0
c6	3	control	3.con	1	1	13	healthy	13	0.061	0.081	0.081	0.085	3.62	NA	NA	NA	NA	NA	NA	NA	NA	NA	NA
c7	3	control	3.con	1	1	16	healthy	16	0.075	0.112	0.112	0.261	3.66	NA	NA	NA	NA	NA	NA	NA	NA	NA	NA
c8a	1	experimental	1.experimental	1	1	8	healthy	16	0.104	0.104	0.085	0.538	4.21	28.14285714	7	197	225	142	172	117	108	51	0
c8b	1	experimental	1.experimental	1	1	8	healthy	16	0.104	0.104	0.085	0.134	4.21	49.25	4	197	168	123	131	0	0	0	0
c9a	3	experimental	3.experimental	1	1	8	healthy	16	0.05	0.14	0.142	0.29	3.8	66.33333333	3	199	109	61	0	0	0	0	0
c9b	3	experimental	3.experimental	1	1	8	healthy	16	0.05	0.14	0.125	0.281	3.8	67.66666667	3	203	84	83	0	0	0	0	0
c10a	8	experimental	8.experimental	0.5	0.5	8	healthy	16	0.055	0.15	0.195	0.248	4.14	46	4	184	171	105	21	0	0	0	0
c10b	8	experimental	8.experimental	0.5	0.5	8	healthy	16	0.055	0.15	0.07	0.172	4.14	49	4	196	180	64	44	0	0	0	0
c11a	15	experimental	15.experimental	1	1	9	healthy	17	0.043	0.221	0.221	0.547	3.9	48	4	192	164	98	40	0	0	0	0
c11b	15	experimental	15.experimental	1	1	8	healthy	17	0.043	0.221	0.362	0.519	3.9	50.75	4	203	173	149	28	0	0	0	0
c12a	29	experimental	29.experimental	1	1	9	healthy	17	0.079	0.341	0.284	0.329	4.19	25.71428571	7	180	113	90	90	82	67	13	0
c12b	29	experimental	29.experimental	1	1	8	healthy	17	0.079	0.341	0.304	0.336	4.19	27.85714286	7	195	175	178	129	92	78	32	0
c13	1	control	1.con	1	1	17	healthy	17	0.059	0.059	0.059	0.116	3.45	NA	NA	NA	NA	NA	NA	NA	NA	NA	NA
c14	8	control	8.con	1	1	20	healthy	20	0.078	0.199	0.199	0.157	3.02	NA	NA	NA	NA	NA	NA	NA	NA	NA	NA
c15	3	control	3.con	1	1	14	healthy	14	0.06	0.113	0.113	0.243	3.96	NA	NA	NA	NA	NA	NA	NA	NA	NA	NA
c16a	1	experimental	1.experimental	1	1	7	healthy	16	0.073	0.073	0.167	0.25	4.33	67.66666667	3	203	175	23	0	0	0	0	0
c16b	1	experimental	1.experimental	1	1	9	healthy	16	0.073	0.073	0.138	0.143	4.33	48.75	4	195	162	77	40	0	0	0	0
c17a	3	experimental	3.experimental	0.5	0.5	8	healthy	16	0.057	0.09	0.088	0.488	3.97	62.33333333	3	187	142	81	0	0	0	0	0
c18a	8	experimental	8.experimental	0.5	0.5	10	healthy	17	0.042	0.16	0.189	0.545	3.98	60	3	180	174	23	0	0	0	0	0
c18b	8	experimental	8.experimental	0.5	0.5	7	healthy	17	0.042	0.16	0.3	0.788	3.98	30	6	180	131	138	116	56	28	0	0
c19a	15	experimental	15.experimental	1	1	8	healthy	16	0.046	0.194	0.201	0.49	3.93	48.5	4	194	171	135	86	0	0	0	0
c19b	15	experimental	15.experimental	1	1	8	healthy	16	0.046	0.194	0.172	0.352	3.93	48.5	4	194	177	139	67	0	0	0	0
c21	15	control	15.con	0.5	0.5	13	unhealthy	13	0.04	0.109	0.109	0.37	3.19	NA	NA	NA	NA	NA	NA	NA	NA	NA	NA
c22	8	control	8.con	0.5	0.5	17	unhealthy	17	0.04	0.093	0.093	0.089	3.16	NA	NA	NA	NA	NA	NA	NA	NA	NA	NA
c23b	1	experimental	1.experimental	1	1	9	healthy	16	0.066	0.066	0.09	0.645	3.65	39.2	5	196	125	106	109	109	0	0	0
c24a	3	experimental	3.experimental	1	1	7	healthy	16	0.065	0.151	0.14	0.306	4.01	66	3	198	178	142	0	0	0	0	0
c24b	3	experimental	3.experimental	1	1	9	healthy	16	0.065	0.151	0.138	0.267	4.01	50.25	4	201	179	113	113	0	0	0	0
c25a	8	experimental	8.experimental	0.5	0.5	8	healthy	15	0.043	0.097	0.118	0.538	3.91	50.5	4	202	157	82	48	0	0	0	0
c25b	8	experimental	8.experimental	1	1	7	healthy	15	0.043	0.097	0.15	0.326	3.91	102	2	204	165	0	0	0	0	0	0
c26a	15	experimental	15.experimental	1	1	9	healthy	16	0.058	0.259	0.188	0.497	3.57	48.75	4	195	178	103	37	0	0	0	0
c26b	15	experimental	15.experimental	1	1	7	healthy	16	0.058	0.259	0.189	0.446	3.57	63.33333333	3	190	173	86	0	0	0	0	0
c27a	29	experimental	29.experimental	1	1	9	healthy	17	0.053	0.274	0.115	0.238	3.72	47.25	4	189	183	134	73	0	0	0	0
c27b	29	experimental	29.experimental	1	1	8	healthy	17	0.053	0.274	0.267	0.267	3.72	45	4	180	161	114	82	0	0	0	0
c28	15	control	15.con	0.5	0.5	16	healthy	16	0.055	0.341	0.341		3.64	NA	NA	NA	NA	NA	NA	NA	NA	NA	NA
c29	29	control	29.con	0	0	16	healthy	16	0.043	0.08	0.08	0.5	3.11	NA	NA	NA	NA	NA	NA	NA	NA	NA	NA
c30	8	control	8.con	0	0	17	unhealthy	17	0.053	0.073	0.073	0	3.73	NA	NA	NA	NA	NA	NA	NA	NA	NA	NA
c31a	1	experimental	1.experimental	0.5	0.5	8	healthy	16	0.05	0.05	0.105	0.41	4.05	50	4	200	142	117	63	0	0	0	0
c31b	1	experimental	1.experimental	0.5	0.5	8	healthy	16	0.05	0.05	0.12	0.233	4.05	23.75	4	95	164	73	103	0	0	0	0
c32a	3	experimental	3.experimental	1	1	8	healthy	16	0.062	0.092	0.153	0.291	3.5	47.75	4	191	176	107	76	0	0	0	0
c32b	3	experimental	3.experimental	1	1	8	healthy	16	0.062	0.092	0.092	0.317	3.5	40.6	5	203	169	112	102	36	0	0	0
c33a	8	experimental	8.experimental	0.5	0.5	7	healthy	15	0.05	0.095	0.137	0.5	3.51	49	4	196	164	46	11	0	0	0	0
c33b	8	experimental	8.experimental	1	1	6	healthy	15	0.05	0.095	0.142	0.4	3.51	60.66666667	3	182	174	104	0	0	0	0	0
c34a	15	experimental	15.experimental	1	1	9	healthy	17	0.063	0.105	0.098	0.149	4.19	66	3	198	164	121	0	0	0	0	0
c34b	15	experimental	15.experimental	1	1	8	healthy	17	0.063	0.105	0.101	0.242	4.19	66.66666667	3	200	154	136	0	0	0	0	0
c36	29	control	29.con	0.5	0.5	17	unhealthy	17	0.041	0.04	0.04	0.04	3.41	NA	NA	NA	NA	NA	NA	NA	NA	NA	NA
c37	29	control	29.con	1	1	16	healthy	16	0.044	0.201	0.201	0.276	3.79	NA	NA	NA	NA	NA	NA	NA	NA	NA	NA
c38a	1	experimental	1.experimental	1	1	8	healthy	14	0.051	0.2	0.184	0.2	4	49	4	196	138	85	66	0	0	0	0
c38b	1	experimental	1.experimental	1	1	6	healthy	14	0.051	0.2	0.424	0.396	4	31.16666667	6	187	180	108	103	72	72	0	0
c39a	3	experimental	3.experimental	1	1	8	healthy	16	0.066	0.071	0.133	0.287	4.05	45	4	180	158	98	91	0	0	0	0
c39b	3	experimental	3.experimental	1	1	8	healthy	16	0.066	0.071	0.137	0.191	4.05	42	5	210	175	133	0	59	0	0	0
c40a	8	experimental	8.experimental	0.5	0.5	10	unhealthy	17	0.04	0.12	0.223	0.263	3.2	54.5	4	218	172	24	26	0	0	0	0
c41a	15	experimental	15.experimental	1	1	9	healthy	19	0.04	0.201	0.144	0.322	3.69	57.33333333	3	172	147	82	0	0	0	0	0
c41b	15	experimental	15.experimental	1	1	8	healthy	19	0.04	0.201	0.176	0.352	3.69	60	3	180	180	140	0	0	0	0	0
c43	29	control	29.con	1	1	18	healthy	18	0.06	0.372	0.372	0.354	4.02	NA	NA	NA	NA	NA	NA	NA	NA	NA	NA
c44	3	control	3.con	1	1	17	healthy	17	0.045	0.1	0.1	0.133	3.54	NA	NA	NA	NA	NA	NA	NA	NA	NA	NA
c45a	1	experimental	1.experimental	1	1	8	healthy	17	0.066	0.066	0.102	0.275	3.8	181	1	181	0	0	0	0	0	0	0
c45b	1	experimental	1.experimental	1	1	8	healthy	17	0.066	0.066	0.12	0.185	3.8	210	1	210	0	0	0	0	0	0	0
c46a	3	experimental	3.experimental	1	1	10	healthy	19	0.074	0.223	0.176	0.222	4.34	46.25	4	185	97	77	55	0	0	0	0
c46b	3	experimental	3.experimental	1	1	9	healthy	19	0.074	0.223	0.214	0.326	4.34	47.25	4	189	159	68	88	0	0	0	0
c47a	8	experimental	8.experimental	1	1	7	healthy	15	0.042	0.074	0.084	0.437	3.79	68.66666667	3	206	166	25	0	0	0	0	0
c47b	8	experimental	8.experimental	1	1	7	healthy	15	0.042	0.074	0.122	0.524	3.79	47.25	4	189	164	26	25	0	0	0	0
c50	29	control	29.con	1	1	15	healthy	15	0.052	0.138	0.138	0.317	3.67	NA	NA	NA	NA	NA	NA	NA	NA	NA	NA
c51	1	control	1.con	1	1	17	healthy	17	0.053	0.094	0.094	0.133	2.84	NA	NA	NA	NA	NA	NA	NA	NA	NA	NA
c52	1	control	1.con	1	1	16	healthy	16	0.045	0.138	0.138	0.112	3.91	NA	NA	NA	NA	NA	NA	NA	NA	NA	NA
c53a	1	experimental	1.experimental	1	1	7	healthy	17	0.078	0.078	0.1	0.686	4.02	67.66666667	3	203	165	133	0	0	0	0	0
c53b	1	experimental	1.experimental	1	1	8	healthy	17	0.078	0.078	0.083	0.355	4.02	64	3	192	168	98	0	0	0	0	0
c54a	3	experimental	3.experimental	1	1	8	healthy	16	0.052	0.092	0.117	0.297	3.67	59	3	177	105	34	0	0	0	0	0
c54b	3	experimental	3.experimental	1	1	7	healthy	16	0.052	0.092	0.1	0.354	3.67	67.66666667	3	203	135	110	0	0	0	0	0
c56a	15	experimental	15.experimental	1	1	7	healthy	15	0.044	0.165	0.216	0.297	3.38	48.75	4	195	169	94	46	0	0	0	0
c56b	15	experimental	15.experimental	1	1	8	healthy	15	0.044	0.165	0.194	0.331	3.38	66.66666667	3	200	170	106	0	0	0	0	0
c57a	29	experimental	29.experimental	0.5	0.5	8	healthy	17	0.058	0.227	0.11	0.249	3.82	51.5	4	206	180	123	64	0	0	0	0
c57b	29	experimental	29.experimental	0.5	0.5	9	healthy	17	0.058	0.227	0.19	0.397	3.82	66.66666667	3	200	166	154	0	0	0	0	0
c58	8	control	8.con	1	1	16	healthy	16	0.053	0.162	0.162	0.196	4.36	NA	NA	NA	NA	NA	NA	NA	NA	NA	NA
c59	3	control	3.con	1	1	16	healthy	16	0.055	0.123	0.123	0.252	3.56	NA	NA	NA	NA	NA	NA	NA	NA	NA	NA
c60a	1	experimental	1.experimental	1	1	7	healthy	16	0.063	0.063	0.077	0.412	3.81	50	4	200	179	79	61	0	0	0	0
c60b	1	experimental	1.experimental	1	1	7	healthy	16	0.063	0.063	0.063	0.228	3.81	43.6	5	218	167	153	139	38	0	0	0
c61a	3	experimental	3.experimental	1	1	9	healthy	17	0.055	0.133	0.089	0.424	3.7	178	1	178	0	0	0	0	0	0	0
c61b	3	experimental	3.experimental	1	1	7	healthy	17	0.055	0.133	0.107	0.436	3.7	81	2	162	102	0	0	0	0	0	0
c62a	8	experimental	8.experimental	0	0	8	healthy	16	0.041	0.122	0.164	0	3.2	48.25	4	193	177	148	77	0	0	0	0
c62b	8	experimental	8.experimental	0	0	7	healthy	16	0.041	0.122	0.079	0	3.2	66.33333333	3	199	190	128	0	0	0	0	0
c63a	15	experimental	15.experimental	1	1	10	healthy	20	0.084	0.205	0.122	0.119	3.96	45.75	4	183	153	89	47	0	0	0	0
c63b	15	experimental	15.experimental	1	1	8	healthy	20	0.084	0.205	0.219	0.244	3.96	65.66666667	3	197	154	82	0	0	0	0	0
c64a	29	experimental	29.experimental	0.5	0.5	8	healthy	16	0.033	0.252	0.202	0.332	3.79	49.5	4	198	162	117	74	0	0	0	0
c64b	29	experimental	29.experimental	0.5	0.5	8	healthy	16	0.033	0.252	0.206	0.366	3.79	33.83333333	6	203	186	119	94	64	48	0	0
c65	8	control	8.con	1	1	17	healthy	17	0.047	0.185	0.185	0.214	3.87	NA	NA	NA	NA	NA	NA	NA	NA	NA	NA
c66	15	control	15.con	1	1	16	healthy	16	0.049	0.322	0.322	0.335	4.01	NA	NA	NA	NA	NA	NA	NA	NA	NA	NA
c67	15	control	15.con	1	1	15	healthy	15	0.041	0.096	0.096	0.209	3.64	NA	NA	NA	NA	NA	NA	NA	NA	NA	NA
c68a	1	experimental	1.experimental	1	1	9	healthy	16	0.046	0.046	0.096	0.354	3.72	192	1	192	0	0	0	0	0	0	0
c68b	1	experimental	1.experimental	1	1	7	healthy	16	0.046	0.046	0.036	0.222	3.72	84	2	168	139	0	0	0	0	0	0
c69a	3	experimental	3.experimental	1	1	8	healthy	17	0.054	0.121	0.132	0.548	3.89	101.5	2	203	81	0	0	0	0	0	0
c69b	3	experimental	3.experimental	1	1	8	healthy	17	0.054	0.121	0.141	0.368	3.89	106.5	2	213	79	0	0	0	0	0	0
c70a	8	experimental	8.experimental	1	1	9	healthy	16	0.041	0.24	0.161	0.36	3.83	68.66666667	3	206	175	70	0	0	0	0	0
c70b	8	experimental	8.experimental	0.5	0.5	7	healthy	16	0.041	0.24	0.206	0.9	3.83	66.66666667	3	200	177	111	0	0	0	0	0
c71a	15	experimental	15.experimental	0.5	0.5	7	healthy	17	0.038	0.128	0.141	0.196	3.55	63	3	189	177	82	0	0	0	0	0
c71b	15	experimental	15.experimental	0.5	0.5	9	healthy	17	0.038	0.128	0.209	0.63	3.55	64.33333333	3	193	144	117	0	0	0	0	0
c73	1	control	1.con	1	1	16	healthy	16	0.094	0.094	0.094	0.204	3.89	NA	NA	NA	NA	NA	NA	NA	NA	NA	NA
c74	1	control	1.con	1	1	13	healthy	13	0.9	0.9	0.9	0.138	2.44	NA	NA	NA	NA	NA	NA	NA	NA	NA	NA
c75	15	control	15.con	1	1	16	healthy	16	0.057	0.091	0.091	0.124	3.38	NA	NA	NA	NA	NA	NA	NA	NA	NA	NA
