# Supplementary material for: Regeneration and Musculature in Halved Cassiopea xamachana Ephyrae
Source: Integr Org Biol. 2025 Jul 26;7(1):obaf030. doi: 10.1093/iob/obaf030 (PMC12344487; doi:10.1093/iob/obaf030)
Supplement: obaf030_Supplemental_Files — D1 Supplementary document includes Table S1 and Figs. S1–S6 as well as a careful account of restoration progression for a single medusa. D2 Supplementary workbook includes the full data collected during the symmetry regain experiment. D3 Supplementary workbook includes closure angle data from the course of the experiment for R based analyses. D4 Supplementary sheet includes statistical comparisons between groups. [file obaf030_supplemental_files.zip › D3_Data_workbook_2_Closure_angle.csv]

Group ID	Hours	Wound_Angle
1	0	203
1	0	171
3	0	200
3	0	193
8	0	213
15	0	180
15	0	185
29	0	193
29	0	188
1	0	197
1	0	197
3	0	199
3	0	203
8	0	184
8	0	196
15	0	192
15	0	203
29	0	180
29	0	195
1	0	203
1	0	195
3	0	187
8	0	180
8	0	180
15	0	194
15	0	194
1	0	196
3	0	198
3	0	201
8	0	202
8	0	204
15	0	195
15	0	190
29	0	189
29	0	180
1	0	200
1	0	95
3	0	191
3	0	203
8	0	196
8	0	182
15	0	198
15	0	200
1	0	196
1	0	187
3	0	180
3	0	210
8	0	218
15	0	172
15	0	180
1	0	181
1	0	210
3	0	185
3	0	189
8	0	206
8	0	189
1	0	203
1	0	192
3	0	177
3	0	203
15	0	195
15	0	200
29	0	206
29	0	200
1	0	200
1	0	218
3	0	178
3	0	162
8	0	193
8	0	199
15	0	183
15	0	197
29	0	198
29	0	203
1	0	192
1	0	168
3	0	203
3	0	213
8	0	206
8	0	200
15	0	189
15	0	193
1	24	117
1	24	141
3	24	87
3	24	0
8	24	143
15	24	134
15	24	124
29	24	160
29	24	170
1	24	225
1	24	168
3	24	109
3	24	84
8	24	171
8	24	180
15	24	164
15	24	173
29	24	113
29	24	175
1	24	175
1	24	162
3	24	142
8	24	174
8	24	131
15	24	171
15	24	177
1	24	125
3	24	178
3	24	179
8	24	157
8	24	165
15	24	178
15	24	173
29	24	183
29	24	161
1	24	142
1	24	164
3	24	176
3	24	169
8	24	164
8	24	174
15	24	164
15	24	154
1	24	138
1	24	180
3	24	158
3	24	175
8	24	172
15	24	147
15	24	180
1	24	0
1	24	0
3	24	97
3	24	159
8	24	166
8	24	164
1	24	165
1	24	168
3	24	105
3	24	135
15	24	169
15	24	170
29	24	180
29	24	166
1	24	179
1	24	167
3	24	0
3	24	102
8	24	177
8	24	190
15	24	153
15	24	154
29	24	162
29	24	186
1	24	0
1	24	139
3	24	81
3	24	79
8	24	175
8	24	177
15	24	177
15	24	144
1	48	0
1	48	96
3	48	0
3	48	0
8	48	84
15	48	89
15	48	65
29	48	147
29	48	138
1	48	142
1	48	123
3	48	61
3	48	83
8	48	105
8	48	64
15	48	98
15	48	149
29	48	90
29	48	178
1	48	23
1	48	77
3	48	81
8	48	23
8	48	138
15	48	135
15	48	139
1	48	106
3	48	142
3	48	113
8	48	82
8	48	0
15	48	103
15	48	86
29	48	134
29	48	114
1	48	117
1	48	73
3	48	107
3	48	112
8	48	46
8	48	104
15	48	121
15	48	136
1	48	85
1	48	108
3	48	98
3	48	133
8	48	24
15	48	82
15	48	140
1	48	0
1	48	0
3	48	77
3	48	68
8	48	25
8	48	26
1	48	133
1	48	98
3	48	34
3	48	110
15	48	94
15	48	106
29	48	123
29	48	154
1	48	79
1	48	153
3	48	0
3	48	0
8	48	148
8	48	128
15	48	89
15	48	82
29	48	117
29	48	119
1	48	0
1	48	0
3	48	0
3	48	0
8	48	70
8	48	111
15	48	82
15	48	117
1	72	25
1	72	0
3	72	0
3	72	0
8	72	24
15	72	67
15	72	65
29	72	91
29	72	107
1	72	172
1	72	131
3	72	0
3	72	0
8	72	21
8	72	44
15	72	40
15	72	28
29	72	90
29	72	129
1	72	0
1	72	40
3	72	0
8	72	0
8	72	116
15	72	86
15	72	67
1	72	109
3	72	0
3	72	113
8	72	48
8	72	0
15	72	37
15	72	0
29	72	73
29	72	82
1	72	63
1	72	103
3	72	76
3	72	102
8	72	11
8	72	0
15	72	0
15	72	0
1	72	66
1	72	103
3	72	91
3	72	0
8	72	26
15	72	0
15	72	0
1	72	0
1	72	0
3	72	55
3	72	88
8	72	0
8	72	25
1	72	0
1	72	0
3	72	0
3	72	0
15	72	46
15	72	0
29	72	64
29	72	0
1	72	61
1	72	139
3	72	0
3	72	0
8	72	77
8	72	0
15	72	47
15	72	0
29	72	74
29	72	94
1	72	0
1	72	0
3	72	0
3	72	0
8	72	0
8	72	0
15	72	0
15	72	0
1	96	0
1	96	0
3	96	0
3	96	0
8	96	0
15	96	0
15	96	0
29	96	77
29	96	52
1	96	117
1	96	0
3	96	0
3	96	0
8	96	0
8	96	0
15	96	0
15	96	0
29	96	82
29	96	92
1	96	0
1	96	0
3	96	0
8	96	0
8	96	56
15	96	0
15	96	0
1	96	109
3	96	0
3	96	0
8	96	0
8	96	0
15	96	0
15	96	0
29	96	0
29	96	0
1	96	0
1	96	0
3	96	0
3	96	36
8	96	0
8	96	0
15	96	0
15	96	0
1	96	0
1	96	72
3	96	0
3	96	59
8	96	0
15	96	0
15	96	0
1	96	0
1	96	0
3	96	0
3	96	0
8	96	0
8	96	0
1	96	0
1	96	0
3	96	0
3	96	0
15	96	0
15	96	0
29	96	0
29	96	0
1	96	0
1	96	38
3	96	0
3	96	0
8	96	0
8	96	0
15	96	0
15	96	0
29	96	0
29	96	64
1	96	0
1	96	0
3	96	0
3	96	0
8	96	0
8	96	0
15	96	0
15	96	0
1	120	0
1	120	0
3	120	0
3	120	0
8	120	0
15	120	0
15	120	0
29	120	68
29	120	42
1	120	108
1	120	0
3	120	0
3	120	0
8	120	0
8	120	0
15	120	0
15	120	0
29	120	67
29	120	78
1	120	0
1	120	0
3	120	0
8	120	0
8	120	28
15	120	0
15	120	0
1	120	0
3	120	0
3	120	0
8	120	0
8	120	0
15	120	0
15	120	0
29	120	0
29	120	0
1	120	0
1	120	0
3	120	0
3	120	0
8	120	0
8	120	0
15	120	0
15	120	0
1	120	0
1	120	72
3	120	0
3	120	0
8	120	0
15	120	0
15	120	0
1	120	0
1	120	0
3	120	0
3	120	0
8	120	0
8	120	0
1	120	0
1	120	0
3	120	0
3	120	0
15	120	0
15	120	0
29	120	0
29	120	0
1	120	0
1	120	0
3	120	0
3	120	0
8	120	0
8	120	0
15	120	0
15	120	0
29	120	0
29	120	48
1	120	0
1	120	0
3	120	0
3	120	0
8	120	0
8	120	0
15	120	0
15	120	0
1	144	0
1	144	0
3	144	0
3	144	0
8	144	0
15	144	0
15	144	0
29	144	22
29	144	0
1	144	51
1	144	0
3	144	0
3	144	0
8	144	0
8	144	0
15	144	0
15	144	0
29	144	13
29	144	32
1	144	0
1	144	0
3	144	0
8	144	0
8	144	0
15	144	0
15	144	0
1	144	0
3	144	0
3	144	0
8	144	0
8	144	0
15	144	0
15	144	0
29	144	0
29	144	0
1	144	0
1	144	0
3	144	0
3	144	0
8	144	0
8	144	0
15	144	0
15	144	0
1	144	0
1	144	0
3	144	0
3	144	0
8	144	0
15	144	0
15	144	0
1	144	0
1	144	0
3	144	0
3	144	0
8	144	0
8	144	0
1	144	0
1	144	0
3	144	0
3	144	0
15	144	0
15	144	0
29	144	0
29	144	0
1	144	0
1	144	0
3	144	0
3	144	0
8	144	0
8	144	0
15	144	0
15	144	0
29	144	0
29	144	0
1	144	0
1	144	0
3	144	0
3	144	0
8	144	0
8	144	0
15	144	0
15	144	0
1	168	0
1	168	0
3	168	0
3	168	0
8	168	0
15	168	0
15	168	0
29	168	0
29	168	0
1	168	0
1	168	0
3	168	0
3	168	0
8	168	0
8	168	0
15	168	0
15	168	0
29	168	0
29	168	0
1	168	0
1	168	0
3	168	0
8	168	0
8	168	0
15	168	0
15	168	0
1	168	0
3	168	0
3	168	0
8	168	0
8	168	0
15	168	0
15	168	0
29	168	0
29	168	0
1	168	0
1	168	0
3	168	0
3	168	0
8	168	0
8	168	0
15	168	0
15	168	0
1	168	0
1	168	0
3	168	0
3	168	0
8	168	0
15	168	0
15	168	0
1	168	0
1	168	0
3	168	0
3	168	0
8	168	0
8	168	0
1	168	0
1	168	0
3	168	0
3	168	0
15	168	0
15	168	0
29	168	0
29	168	0
1	168	0
1	168	0
3	168	0
3	168	0
8	168	0
8	168	0
15	168	0
15	168	0
29	168	0
29	168	0
1	168	0
1	168	0
3	168	0
3	168	0
8	168	0
8	168	0
15	168	0
15	168	0
