# Supplementary material for: Regeneration and Musculature in Halved Cassiopea xamachana Ephyrae
Source: Integr Org Biol. 2025 Jul 26;7(1):obaf030. doi: 10.1093/iob/obaf030 (PMC12344487; doi:10.1093/iob/obaf030)
Supplement: obaf030_Supplemental_Files — D1 Supplementary document includes Table S1 and Figs. S1–S6 as well as a careful account of restoration progression for a single medusa. D2 Supplementary workbook includes the full data collected during the symmetry regain experiment. D3 Supplementary workbook includes closure angle data from the course of the experiment for R based analyses. D4 Supplementary sheet includes statistical comparisons between groups. [file obaf030_supplemental_files.zip › D4_Symmetry_Kruskal_Wallis_Stats.xlsx]

## Sheet: Sheet1
Holm adjusted comparisons KW Dunn Test
Day	1	3	8	15	29
1
3	0.4957
8	0.4809	0.5023
15	1	0.6184	0.7722
29	0.0575	0.0016*	0.0554	0.0295
